# Supplementary material for: Exploring the Antiproliferative and Modulatory Effects of 1-Methoxyisobrassinin on Ovarian Cancer Cells: Insights into Cell Cycle Regulation, Apoptosis, Autophagy, and Its Interactions with NAC
Source: Molecules. 2024 Apr 13;29(8):1773. doi: 10.3390/molecules29081773 (PMC11052400; doi:10.3390/molecules29081773)
Supplement: Supplementary file 1 [file molecules-29-01773-s001.zip]

Archive with 1 entries (1 files):
- molecules-2875984-supplementary.pdf
